# Supplementary material for: Distinct subpopulations of mechanosensory chordotonal organ neurons elicit grooming of the fruit fly antennae
Source: eLife. 2020 Oct 26;9:e59976. doi: 10.7554/eLife.59976 (PMC7652415; doi:10.7554/eLife.59976)
Supplement: Figure 6—source data 1. — Data used for producing box plots shown in Figure 6A,D,E. [file elife-59976-fig6-data1.csv.zip]

Archive with 1 entries (1 files):
- 20200926_Figure_6_source_data_1.csv
