# Supplementary material for: Distinct subpopulations of mechanosensory chordotonal organ neurons elicit grooming of the fruit fly antennae
Source: eLife. 2020 Oct 26;9:e59976. doi: 10.7554/eLife.59976 (PMC7652415; doi:10.7554/eLife.59976)
Supplement: Figure 6—source data 1. — Data used for producing box plots shown in Figure 6A,D,E. [file elife-59976-fig6-data1.csv.zip › 20200926_Figure_6_source_data_1.csv]

Figure 6A % time performing antennal grooming over the entire experiment shown in Figure 6B (per fly data)
Fly	1	2	3	4	5	6	7	8	9	10	11	12	13	14
Control	0	0	0	0	0	0	0	0	0	0	0	0	0	0
JO-C/E-1	0.164841667	0.133691667	0.252058333	0.113991667	0.146825	0.108366667	0.212525	0.178141667	0.139025	0.108966667
JO-C/E-2	0.133983333	0.210916667	0.221033333	0.103683333	0.136716667	0.071425	0.181675	0.198083333	0.132616667	0.147066667
JO-F-1	0.045333333	0.045041667	0.076266667	0.060075	0.08885	0.024675	0.024816667	0.03135	0.109475	0.095891667
JO-F-2	0.07035	0.031091667	0.065358333	0.04975	0.070325	0.028025	0.027058333	0.109533333	0.025558333	0.06505
Figure 6D % time performing wing flapping over the entire experiment shown in Figure 6B (per fly data)
Control	0	0	0	0	0	0.000833333	0.001383333	0	0	0.002475	0	0	0	0
JO-C/E-1	0.091208333	0.087116667	0.0953	0.026391667	0.10815	0.0092	0.138891667	0.082233333	0.116141667	0.163191667
JO-C/E-2	0.063375	0.037241667	0.026283333	0.019175	0.067258333	0.114216667	0.141716667	0.089475	0.107591667	0.061691667
JO-F-1	0	0.000825	0.001116667	0	0	0	0	0	0	0.012775
JO-F-2	0	0	0	0	0	0	0	0	0	0
Figure 6E % time performing backward locomotion over the entire experiment shown in Figure 6B (per fly data)
Control	0.003608333	0.002775	0.007866667	0.003333333	0.0025	0.001108333	0.00195	0.002191667	0	0.000825	0.001941667	0	0.003333333	0.004175
JO-C/E-1	0	0	0.000833333	0	0.002275	0	0.000833333	0.001116667	0.00055	0.00195
JO-C/E-2	0	0	0	0	0.0014	0	0.001391667	0.003058333	0.001108333	0.001658333
JO-F-1	0.005833333	0.005008333	0.00555	0.005483333	0.004625	0.005741667	0.00665	0.006391667	0.0122	0.008883333
JO-F-2	0.010458333	0.006216667	0.007491667	0.01085	0.010008333	0.005841667	0.005833333	0.005575	0.0075	0.009166667
