# Supplementary material for: Distinct subpopulations of mechanosensory chordotonal organ neurons elicit grooming of the fruit fly antennae
Source: eLife. 2020 Oct 26;9:e59976. doi: 10.7554/eLife.59976 (PMC7652415; doi:10.7554/eLife.59976)
Supplement: Supplementary file 1. — Includes the JON FAFB skeleton ID numbers, raw and smooth cable length, number of nodes, number of pre- and post-synaptic sites, and NBLAST group numbers. [file elife-59976-supp1.csv.zip]

Archive with 1 entries (1 files):
- 20200829_Supplementary_file_1.csv
