# Supplementary material for: Distinct subpopulations of mechanosensory chordotonal organ neurons elicit grooming of the fruit fly antennae
Source: eLife. 2020 Oct 26;9:e59976. doi: 10.7554/eLife.59976 (PMC7652415; doi:10.7554/eLife.59976)
Supplement: Supplementary file 1. — Includes the JON FAFB skeleton ID numbers, raw and smooth cable length, number of nodes, number of pre- and post-synaptic sites, and NBLAST group numbers. [file elife-59976-supp1.csv.zip › 20200829_Supplementary_file_1.csv]

#	Name	Skeleton ID	Raw cable (nm)	Smooth cable (nm)	N nodes	N presynaptic sites	N postsynaptic sites	subtype	type	NBLAST group
1	JO-CA_01*	4524559	218341	206676	884	87	118	JO-CA	JO-C	2
2	JO-CA_02*	13249687	184396	174851	604	68	77	JO-CA	JO-C	2
3	JO-CA_03*	13250976	180875	171902	714	85	99	JO-CA	JO-C	2
4	JO-CL_01*	10852545	219895	213306	652	125	90	JO-CL	JO-C	4
5	JO-CL_02*	10856798	190539	181762	763	93	79	JO-CL	JO-C	4
6	JO-CL_03*	13250568	240323	227931	848	96	87	JO-CL	JO-C	4
7	JO-CM_01*	1238996	293009	277041	1402	209	54	JO-CM	JO-C	4
8	JO-CM_02*	13249592	237905	224164	926	88	81	JO-CM	JO-C	4
9	JO-CM_03*	11098600	227766	217352	867	87	81	JO-CM	JO-C	4
10	JO-DA_01*	6331356	298533	274556	2306	90	87	JO-DA	JO-D	1
11	JO-DA_02*	7083677	295586	275573	1988	88	75	JO-DA	JO-D	1
12	JO-DA_03*	7095411	317120	292526	2496	90	90	JO-DA	JO-D	1
13	JO-DA_04*	3115731	287679	275853	1256	88	84	JO-DA	JO-D	1
14	JO-DP_01*	5936951	303621	283029	1943	88	89	JO-DP	JO-D	1
15	JO-DP_02*	7625026	336854	312592	2478	88	90	JO-DP	JO-D	1
16	JO-DP_03*	4211935	212529	205106	599	86	57	JO-DP	JO-D	1
17	JO-DP_04*	13295069	222382	212418	820	81	56	JO-DP	JO-D	1
18	JO-DP_05*	10635277	231909	224945	566	87	54	JO-DP	JO-D	1
19	JO-EDC_01*	1238969	490198	469801	1856	233	102	JO-EDC	JO-E	7
20	JO-EDC_02*	1600748	440041	427601	1427	182	81	JO-EDC	JO-E	7
21	JO-EDC_03*	10957799	435537	414938	1745	216	124	JO-EDC	JO-E	7
22	JO-EDC_04*	11293000	423871	406522	1639	177	95	JO-EDC	JO-E	7
23	JO-EDC_05*	11007958	434596	414131	1695	198	97	JO-EDC	JO-E	7
24	JO-EDM_01*	1600686	428161	411210	1345	243	144	JO-EDM	JO-E	7
25	JO-EDM_02*	3187480	327345	314281	1035	152	136	JO-EDM	JO-E	7
26	JO-EDM_03*	10796351	314552	303351	961	200	106	JO-EDM	JO-E	8
27	JO-EDM_04*	1600691	386546	369931	1193	255	155	JO-EDM	JO-E	7
28	JO-EDM_05*	1600696	348366	339553	1060	225	136	JO-EDM	JO-E	8
29	JO-EDM_06*	3129136	374497	353682	1564	196	121	JO-EDM	JO-E	8
30	JO-EDM_07*	1238940	397445	382349	1420	207	107	JO-EDM	JO-E	7
31	JO-EDM_08	13248574	233277	222650	833	NA	NA	JO-EDM	JO-E	8
32	JO-EDM_09	13249546	213302	203377	763	NA	NA	JO-EDM	JO-E	8
33	JO-EDM_10	13251040	277224	263311	1010	NA	NA	JO-EDM	JO-E	8
34	JO-EDM_11	13251513	330377	313966	1187	NA	NA	JO-EDM	JO-E	8
35	JO-EDM_12	10961174	272563	260869	949	NA	NA	JO-EDM	JO-E	7
36	JO-EDM_13*	10823519	252732	241107	858	167	104	JO-EDM	JO-E	8
37	JO-EDM_14	3186706	252251	242514	875	NA	NA	JO-EDM	JO-E	8
38	JO-EDM_15	13255697	199108	191062	712	NA	NA	JO-EDM	JO-E	8
39	JO-EDP_01*	1242705	415955	401702	1317	205	68	JO-EDP	JO-E	7
40	JO-EDP_02*	10989673	279521	272107	713	140	82	JO-EDP	JO-E	7
41	JO-EDP_03*	1600763	306988	299980	855	155	81	JO-EDP	JO-E	7
42	JO-EDP_04*	1278355	300912	293385	762	114	94	JO-EDP	JO-E	7
43	JO-EDP_05	7113888	319303	306609	1122	NA	NA	JO-EDP	JO-E	7
44	JO-EDP_06	10944609	307442	290979	1126	NA	NA	JO-EDP	JO-E	8
45	JO-EV_01*	10837307	352804	341999	1062	248	64	JO-EV	JO-E	15
46	JO-EV_02*	1600551	349852	334423	1498	183	68	JO-EV	JO-E	15
47	JO-EV_03*	1600718	287398	274899	963	137	74	JO-EV	JO-E	15
48	JO-EV_04*	1600723	354707	338289	1224	219	85	JO-EV	JO-E	15
49	JO-EV_05*	1600758	361108	344514	1320	216	99	JO-EV	JO-E	15
50	JO-EV_06	11232808	314965	297208	975	NA	NA	JO-EV	JO-E	15
51	JO-EVL_01*	10972424	288269	276485	958	187	126	JO-EVL	JO-E	3
52	JO-EVL_02	7695372	246764	235973	893	NA	NA	JO-EVL	JO-E	3
53	JO-EVL_03*	1231085	244817	235312	798	154	143	JO-EVL	JO-E	3
54	JO-EVL_04*	10973699	236328	226646	1017	147	152	JO-EVL	JO-E	3
55	JO-EVL_05*	13250380	204193	194468	880	128	126	JO-EVL	JO-E	3
56	JO-EVL_06	13250417	213112	201352	772	NA	NA	JO-EVL	JO-E	3
57	JO-EVL_07	11093201	230549	220077	845	NA	NA	JO-EVL	JO-E	3
58	JO-EVL_08	7730498	235816	218915	756	NA	NA	JO-EVL	JO-E	3
59	JO-EVL_09	10974897	275460	256415	979	NA	NA	JO-EVL	JO-E	3
60	JO-EVM_01*	1600629	415645	394774	1897	198	135	JO-EVM	JO-E	6
61	JO-EVM_02*	1238934	375592	357787	1617	208	180	JO-EVM	JO-E	6
62	JO-EVM_03*	1600733	354394	337204	1438	245	128	JO-EVM	JO-E	6
63	JO-EVM_04*	1600753	412370	393990	1478	264	151	JO-EVM	JO-E	6
64	JO-EVM_05*	10849280	346153	331947	1117	249	151	JO-EVM	JO-E	6
65	JO-EVM_06	11233737	346650	330634	1285	NA	NA	JO-EVM	JO-E	6
66	JO-EVM_07	11293394	332957	316709	1202	NA	NA	JO-EVM	JO-E	6
67	JO-EVM_08	11271260	432197	413525	1191	NA	NA	JO-EVM	JO-E	6
68	JO-EVM_09	10739684	265236	249658	930	NA	NA	JO-EVM	JO-E	12
69	JO-EVM_10*	1600614	281086	265603	1284	143	151	JO-EVM	JO-E	5
70	JO-EVM_11*	1600644	209749	198402	900	97	109	JO-EVM	JO-E	5
71	JO-EVM_12	13247849	288866	275138	1044	NA	NA	JO-EVM	JO-E	5
72	JO-EVM_13	13249211	239281	227807	878	NA	NA	JO-EVM	JO-E	5
73	JO-EVM_14	10852196	321494	303407	1178	NA	NA	JO-EVM	JO-E	6
74	JO-EVM_15	13251350	213684	203706	723	NA	NA	JO-EVM	JO-E	5
75	JO-EVP_01*	1181773	463920	436901	2227	219	68	JO-EVP	JO-E	14
76	JO-EVP_02*	13587125	429456	406353	2011	196	84	JO-EVP	JO-E	14
77	JO-EVP_03*	1230854	500161	477588	2042	220	95	JO-EVP	JO-E	14
78	JO-EVP_04*	11078670	432031	410703	1742	232	88	JO-EVP	JO-E	14
79	JO-EVP_05*	13251106	470185	448249	1799	213	115	JO-EVP	JO-E	14
80	JO-EVP_06*	6785923	429254	406780	1669	206	100	JO-EVP	JO-E	14
81	JO-FDA_01*	1600649	251597	241435	802	104	42	JO-FDA	JO-F	10
82	JO-FDA_02*	5612038	365990	348203	1524	119	54	JO-FDA	JO-F	12
83	JO-FDA_03*	1600634	250291	236311	1119	72	33	JO-FDA	JO-F	10
84	JO-FDA_04*	1600728	311478	295114	1356	179	43	JO-FDA	JO-F	10
85	JO-FDA_05*	5619162	301117	290366	1111	115	32	JO-FDA	JO-F	10
86	JO-FDA_06*	1669783	248569	239328	810	76	40	JO-FDA	JO-F	9
87	JO-FDA_07*	10796504	356464	342313	1145	114	83	JO-FDA	JO-F	10
88	JO-FDA_08*	10858415	388507	369134	1463	146	73	JO-FDA	JO-F	12
89	JO-FDA_09*	3692141	430488	411634	1372	150	98	JO-FDA	JO-F	13
90	JO-FDA_10*	3505588	451428	429042	1505	173	104	JO-FDA	JO-F	13
91	JO-FDA_11*	10886931	424641	405525	1429	162	113	JO-FDA	JO-F	13
92	JO-FDA_12*	10766939	252845	242173	946	69	42	JO-FDA	JO-F	9
93	JO-FDA_13	10018303	383917	363850	1413	NA	NA	JO-FDA	JO-F	13
94	JO-FDA_14*	8646111	382407	362238	1356	151	94	JO-FDA	JO-F	13
95	JO-FDA_15*	5619174	321268	300286	1299	105	38	JO-FDA	JO-F	10
96	JO-FDA_16*	10727449	175837	165251	636	39	31	JO-FDA	JO-F	13
97	JO-FDL_01*	12123196	146246	140513	529	31	38	JO-FDL	JO-F	11
98	JO-FDL_02*	11367724	107484	102547	384	23	13	JO-FDL	JO-F	11
99	JO-FDP_01*	10995502	360228	346476	1165	139	85	JO-FDP	JO-F	12
100	JO-FDP_02*	10896629	367972	353499	1120	135	92	JO-FDP	JO-F	12
101	JO-FDP_03*	10873891	391190	375279	1430	161	99	JO-FDP	JO-F	13
102	JO-FDP_04*	11090188	403690	384893	1483	108	96	JO-FDP	JO-F	12
103	JO-FDP_05*	11008033	349927	334969	1276	116	78	JO-FDP	JO-F	12
104	JO-FDP_06*	11095359	352138	336812	1295	111	74	JO-FDP	JO-F	12
105	JO-FVA_01*	1600563	206409	198247	706	53	28	JO-FVA	JO-F	10
106	JO-FVA_02*	1600573	216217	208417	704	62	39	JO-FVA	JO-F	9
107	JO-FVA_03*	1600583	214355	207822	670	67	36	JO-FVA	JO-F	10
108	JO-FVA_04*	1600589	161655	155264	631	44	25	JO-FVA	JO-F	9
109	JO-FVA_05*	5619194	286802	275676	988	104	50	JO-FVA	JO-F	9
110	JO-FVA_06*	1669666	194190	187540	648	58	47	JO-FVA	JO-F	9
111	JO-FVA_07*	1600578	174273	165357	814	44	19	JO-FVA	JO-F	9
112	JO-FVA_08*	6578411	219518	209494	839	52	31	JO-FVA	JO-F	9
113	JO-FVA_09*	6578911	205361	194697	889	57	19	JO-FVA	JO-F	9
114	JO-FVA_10*	10796509	166408	162743	417	37	32	JO-FVA	JO-F	9
115	JO-FVA_11*	10796517	194616	185540	663	52	45	JO-FVA	JO-F	9
116	JO-FVA_12	10725250	156445	150657	540	NA	NA	JO-FVA	JO-F	10
117	JO-FVA_13*	10071713	221471	207972	846	48	32	JO-FVA	JO-F	13
118	JO-FVA_14	10018343	270076	255563	1008	NA	NA	JO-FVA	JO-F	9
119	JO-FVA_15	10735078	149787	146019	511	NA	NA	JO-FVA	JO-F	9
120	JO-FVA_16	12247589	169933	161830	561	NA	NA	JO-FVA	JO-F	10
121	JO-FVA_17	10823317	175116	167462	582	NA	NA	JO-FVA	JO-F	10
122	JO-FVA_18	10722619	211662	200906	709	NA	NA	JO-FVA	JO-F	10
123	JO-FVA_19	10821521	172592	164342	595	NA	NA	JO-FVA	JO-F	9
124	JO-FVA_20	10723194	273858	262420	857	NA	NA	JO-FVA	JO-F	9
125	JO-FVA_21	10823451	266460	254054	832	NA	NA	JO-FVA	JO-F	9
126	JO-FVA_22	10722611	186690	180064	634	NA	NA	JO-FVA	JO-F	10
127	JO-FVA_23	10740367	264408	248999	853	NA	NA	JO-FVA	JO-F	9
128	JO-FVA_24*	11356453	167131	159155	590	31	23	JO-FVA	JO-F	10
129	JO-FVA_25	11369216	179934	171117	578	NA	NA	JO-FVA	JO-F	9
130	JO-FVA_26	10771158	217522	207425	761	NA	NA	JO-FVA	JO-F	9
131	JO-FVA_27	10727154	174590	167365	592	NA	NA	JO-FVA	JO-F	10
132	JO-FVA_28	10725270	232803	222963	821	NA	NA	JO-FVA	JO-F	10
133	JO-FVA_29	10821931	212977	200728	740	NA	NA	JO-FVA	JO-F	9
134	JO-FVA_30	5619277	208077	198848	722	NA	NA	JO-FVA	JO-F	9
135	JO-FVA_31	10821233	193039	180440	687	NA	NA	JO-FVA	JO-F	10
136	JO-FVA_32	11031647	206834	195450	836	NA	NA	JO-FVA	JO-F	10
137	JO-FVA_33*	8652382	201577	187559	926	40	30	JO-FVA	JO-F	10
138	JO-FVL_01*	11364546	222462	210290	849	46	33	JO-FVL	JO-F	10
139	JO-FVL_02*	11869919	175384	168234	545	40	40	JO-FVL	JO-F	10
140	JO-FVL_03*	11206675	200034	190248	748	48	44	JO-FVL	JO-F	10
141	JO-mz_01*	1600624	369289	354230	1159	331	81	JO-mz	JO-mz	11
142	JO-mz_02*	10983780	231300	223496	732	122	109	JO-mz	JO-mz	3
143	JO-mz_03*	10839919	367188	356921	1034	187	94	JO-mz	JO-mz	15
144	JO-mz_04*	10961995	371397	354679	1314	313	86	JO-mz	JO-mz	11
145	JO-mz_05*	1600743	315095	299296	1208	158	55	JO-mz	JO-mz	4
146	JO-mz_06*	8553243	334296	318815	1231	170	52	JO-mz	JO-mz	4
147	JO-mz_07*	1232414	454045	438827	1648	256	161	JO-mz	JO-mz	15
total			42586870	40620753	158912	14316	8479
