# Supplementary material for: Distinct subpopulations of mechanosensory chordotonal organ neurons elicit grooming of the fruit fly antennae
Source: eLife. 2020 Oct 26;9:e59976. doi: 10.7554/eLife.59976 (PMC7652415; doi:10.7554/eLife.59976)
Supplement: Supplementary file 2. — Shows the number of synapses for each JON-to-JON connection (presynaptic neurons – rows, post-synaptic – columns). [file elife-59976-supp2.csv.zip]

Archive with 1 entries (1 files):
- 20200829_Supplementary_file_2 copy.csv
